# Supplementary material for: Development of FGF21 Mutant with Potent Cardioprotective Effects in T2D Mice via FGFR1–AMPK-Mediated Inhibition of Oxidative Stress
Source: Int J Mol Sci. 2025 Jul 9;26(14):6577. doi: 10.3390/ijms26146577 (PMC12295313; doi:10.3390/ijms26146577)
Supplement: Supplementary file 1 [file ijms-26-06577-s001.zip]

Archive with 1 entries (1 files):
- ijms-3671991-supplementary.pdf
